# Supplementary material for: The Complete Chloroplast Genomes of Gynostemma Reveal the Phylogenetic Relationships of Species within the Genus
Source: Genes (Basel). 2023 Apr 17;14(4):929. doi: 10.3390/genes14040929 (PMC10138119; doi:10.3390/genes14040929)
Supplement: Supplementary file 1 [file genes-14-00929-s001.zip]

Archive with 2 entries (2 files):
- Supplementary Files Figure.pdf
- Supplementary Files Table.xlsx
